# Supplementary material for: Relative Validity and Reliability of the Remind App as an Image-Based Method to Assess Dietary Intake and Meal Timing in Young Adults
Source: Nutrients. 2023 Apr 10;15(8):1824. doi: 10.3390/nu15081824 (PMC10146256; doi:10.3390/nu15081824)
Supplement: Supplementary file 1 [file nutrients-15-01824-s001.zip]

Archive with 1 entries (1 files):
- nutrients-2318263-supplementary.pdf
